# Supplementary material for: Mesenchymal Stem Cell-Derived Extracellular Vesicles in Tendon and Ligament Repair—A Systematic Review of In Vivo Studies
Source: Cells. 2021 Sep 27;10(10):2553. doi: 10.3390/cells10102553 (PMC8533909; doi:10.3390/cells10102553)
Supplement: Supplementary file 1 [file cells-10-02553-s001.zip]

Archive with 1 entries (1 files):
- cells-1340860-supplementary.pdf
